# Supplementary material for: Electrospinning of Aqueous Solutions of Atactic Poly(N-isopropylacrylamide) with Physical Gelation
Source: Gels. 2022 Nov 5;8(11):716. doi: 10.3390/gels8110716 (PMC9689489; doi:10.3390/gels8110716)
Supplement: Supplementary file 1 [file gels-08-00716-s001.zip]

Archive with 1 entries (1 files):
- gels-1969087-supplementary.mp4
